# Supplementary material for: Evolution of Food and Nutrition Policy: A Tasmanian Case Study from 1994 to 2023
Source: Nutrients. 2024 Mar 22;16(7):918. doi: 10.3390/nu16070918 (PMC11013732; doi:10.3390/nu16070918)
Supplement: Supplementary file 1 [file nutrients-16-00918-s001.zip]

Archive with 1 entries (1 files):
- nutrients-2873527-supplementary.pdf
